# Supplementary material for: Selective Extraction of Aromatics from Slurry Oil with Subcritical Water
Source: Molecules. 2025 May 7;30(9):2079. doi: 10.3390/molecules30092079 (PMC12074435; doi:10.3390/molecules30092079)
Supplement: Supplementary file 1 [file molecules-30-02079-s001.zip]

Archive with 1 entries (1 files):
- molecules-3599866-supplementary.pdf
